# Supplementary material for: High Prevalence of Hypovitaminosis D in Adolescents Attending a Reference Centre for the Treatment of Obesity in Switzerland
Source: Children (Basel). 2022 Oct 6;9(10):1527. doi: 10.3390/children9101527 (PMC9601272; doi:10.3390/children9101527)
Supplement: Supplementary file 1 [file children-09-01527-s001.zip]

Archive with 1 entries (1 files):
- children-1921373-supplementary.pdf
